# Supplementary material for: Characterizing Cochlear implant artefact removal from EEG recordings using a real human model
Source: MethodsX. 2021 Apr 25;8:101369. doi: 10.1016/j.mex.2021.101369 (PMC8374497; doi:10.1016/j.mex.2021.101369)
Supplement: Supplementary Data S1 — Supplementary Raw Research Data. This is open data under the CC BY license http://creativecommons.org/licenses/by/4.0/ [file mmc1.zip]

Archive with 1 entries (1 files):
- mmc1.tex
