# Supplementary material for: Characterizing Cochlear implant artefact removal from EEG recordings using a real human model
Source: MethodsX. 2021 Apr 25;8:101369. doi: 10.1016/j.mex.2021.101369 (PMC8374497; doi:10.1016/j.mex.2021.101369)
Supplement: Supplementary Data S1 — Supplementary Raw Research Data. This is open data under the CC BY license http://creativecommons.org/licenses/by/4.0/ [file mmc1.zip › mmc1.tex]

%!TEX root = manuscript.tex
\section{Methods}
\label{sec:supplementary_methods}

\Ac{EEG} recordings to electrically evoked sounds by \acp{CI} are challenging due to the presence of large electrical artefacts caused by electrical stimulation.
This is particularly difficult when stimuli are presented at clinical stimulation rates---$\approx$ 900 \ac{pps}---in which both temporal and spatial (different \ac{EEG} electrodes) recordings are strongly contaminated.

The next set of experiments aimed to investigate the extent to which electrical artefacts could be removed from realistic recordings under electrical stimulation.
To this end, a cadaveric human head was implanted with a \ac{CI} and \ac{EEG} recordings were made under several conditions, described in the next sections.
These recordings allowed us to characterize several types of realistic electrical artefacts in a controlled environment.
Furthermore, a large number of simulated neural responses were imposed to these recordings allowing us to investigate the advantages and limitations of the artefact removal method used in this study.
The method combines interpolation---blanking of electrical artefacts via linear interpolation between time samples preceding the electrical pulses \citep{hofmann_electrically_2010}--- and \ac{DSS} ---a spatial filter that partitions components into highly and weakly reproducible ones \citep{de_cheveigne_denoising_2008}.

The large number of conditions tested in this study would have been impossible to carry out in human \ac{CI} listeners.
However, examples from \ac{CI} listeners are also provided in this study and fully reported in the associated research manuscript \citep{undurragaNeuralEncodingSpectroTemporal2020}.

Cadaveric recordings were conducted at the University of Cambridge.
This was approved by the ethical board of Cambridge University (19/NE/0366) and complied with the \href{https://www.legislation.gov.uk/ukpga/2004/30/contents}{Human Tissue Act (2004)}.


\subsection{Implantation}
The cadaveric head of a 74-years-old male human was implanted in the right cochlea with a Cochlear electrode array (CI522).
The sample was fresh frozen, without any preservatives to preserve the tissue in optimal conditions, and it was defrosted within 24 hours of the experiment.
The \ac{CI} was fully inserted (round window approach) and the cochlea was flushed prior to implantation using a 1\% saline solution in order to remove air bubbles.

The quality of the electrodes was assessed by impedance measures which were $\approx$ \SI{2}{\kohm} for the electrodes tested (15 and 16).

\Ac{EEG} recordings were obtained using a 32-channel high resolution BioSemi ActiveTwo system (Amsterdam, The Netherlands) at a sampling rate of \SI{16384}{\Hz} and a resolution of 24 bits/sample (\SI{31}{\nV} LSB). 
Channels were arranged according to the international 10–20 system.  
Voltage offsets were within \SI{\pm20}{\mV} and \ac{EEG} data were referenced to the channel contralateral to the implant (T7).
This reference electrode was selected to allow direct comparisons with the associated research article \citep{undurragaNeuralEncodingSpectroTemporal2020} where a contralateral electrode, relative to the \ac{CI}, was used as the reference.
In that study, as well as previous ones \citep{mathewObjectiveAssessmentElectrode2017,mathewDevelopmentElectrophysiologicalBehavioural2018}, we have found that contralateral electrodes show significantly less artefacts than electrodes in close proximity to the \ac{CI}. 
Therefore, using a contralateral reference minimized the spread of electrical artefacts offering an advantage for real-time assessment, since it is often sufficient to unveil artefact-free responses on contralateral frontal electrodes.
Note that the use of a contralateral electrode as the reference has no impact on the quality of the responses investigated in this or previous studies \citep{mathewObjectiveAssessmentElectrode2017,mathewDevelopmentElectrophysiologicalBehavioural2018,undurragaNeuralEncodingSpectroTemporal2020}.

Due to the use of the cadaveric specimen, for which the \ac{CI} needed to be implanted using specialized surgical equipment, all recordings were obtained in a standard clinical booth (i.e. not electromagnetically insulated).

\subsection{Stimuli}
If not stated explicitly, all stimuli consisted of \ac{QPC} pulses with \SI{43}{\us} phase width and \SI{7}{\us} interphase gap presented in monopolar mode (MP 1+2).
Monopolar stimulation was preferred as it is most commonly used in the clinic.
Furthermore, monopolar stimulation offers a worst case scenario in terms electrical artefact contamination in the spatial- (across electrodes contamination) and temporal-domain \citep[post-stimulus contamination limiting artefact interpolation;][]{hofmann_electrically_2010}.
Different pulse rates were used spanning between 100 and 902 \ac{pps}. 
Low pulse rates were chosen to investigate the effectiveness of interpolation on its own, i.e. without \ac{DSS}, whilst high pulse rates were used to investigate the ability to remove electrical artefacts at clinical pulse rates.
The stimulation level was 180 CU in all recordings.
A total of 241 epochs of $\approx$ \SI{1}{\second} were presented per condition.


\subsection{Cochlear implant artefact suppression}
In previous studies, we have successfully removed electrical artefacts from \ac{ACC} responses---a cortical response evoked by transitions of auditory cues and characterized be a positive peak (P1) around \SI{50}{\ms}, a negative peak (N1) around \SI{100}{\ms}, and a positive peak (P2) around \SI{200}{\ms} \citep{mathewObjectiveAssessmentElectrode2017,mathewDevelopmentElectrophysiologicalBehavioural2018}.
This success has been, in part, based on the fact that linear interpolation (illustrated in \autoref{fig:graphical_abstract}) reduces the strength of those artefacts as well as presence of non-linear components in the recordings significantly.
This in turn facilitates the identification and removal of residual artefacts via \ac{DSS}.
\ac{DSS} partitions the data into stimulus-related and stimulus-unrelated components \citep[for details see][]{de_cheveigne_denoising_2008}. 
This offers an advantage to identify artefact and neural components, both of which are strongly reproducible but emitted from spatially differentiable sources, whilst, at the same time, facilitating the elimination of stimulus-unrelated components such as heart activity, eye-blinks, and ongoing brain activity. 

The general steps of the artefact removal framework used in this study (\autoref{fig:graphical_abstract}) included linear interpolation of electrical artefacts, bandpass filtering (2-\SI{47}{\Hz}; non-causal zero-phase third-order finite impulse response (FIR) Kaiser filter), spatial filtering and artefact elimination via \ac{DSS}, and the recovery of the neural response via weighted average \citep{don_evaluating_1994}.
All signal processing was carried out off-line using a custom analysis module \href{https://gitlab.com/jundurraga/pyeeg-python/}{``pyeeg-python''} developed in Python 3.

\begin{figure}[ht]
  \centering
    \includegraphics[width=1\textwidth]{figure_1.eps}
    \caption{General framework for artefact reduction including \textbf{1} linear interpolation of the raw data (original data in blue; interpolated data in orange; interpolating points in red), \textbf{2} bandpass filtering, \textbf{3} spatial filtering and artefact suppression across epochs via \ac{DSS}. 
    The removed components are indicated in red and their respective topographic maps are indicated by the arrows. 
    \textbf{4} Recovery of neural responses via averaging of de-noised epochs in the time- and frequency-domain with their respective topographic maps.
    }
  \label{fig:graphical_abstract}  
\end{figure}

\subsection{Neural response simulation}
To fully characterize the ability to remove electrical artefacts we simulated and added ``neural responses'' to the recorded artefacts.
Three type of neural responses were simulated: transit \ac{ACC} responses---a cortical response evoked by transitions of auditory cues at a low rate (e.g. \SI{0.5}{\Hz})---; \acp{ASSR}---a neural response that follows the periodic amplitude modulations of a stimulus \citep[e.g. \SI{40}{\Hz}; ][]{picton_human_2003}---; and steady-state \ac{AC-FR}---a cortical response evoked by transitions of auditory cues at a high rates \citep[e.g. \SI{7}{\Hz};][]{undurragaNeuralEncodingSpectroTemporal2020,undurragaNeuralRepresentationInteraural2016}.
\ac{ACC} responses were generated using a template response with P1-N1-P2 peaks. 
Their amplitudes were set so that the maximum peak-to-peak N1-P2 amplitude was \SI{4}{\uV} across the scalp, a value that corresponds well with those obtained in real measurements \citep[e.g.][]{mathewObjectiveAssessmentElectrode2017}.
\acp{ASSR} consisted of a sinusoidal signal with a carrier frequency that was identical to those delivered by the \ac{CI} in the cadaveric recordings.
The \ac{AM} frequency was jittered by 1\% and the maximum \ac{ASSR} amplitude was set to \SI{500}{\nV} across the scalp.
For all simulations, the artefact-free neural response was added to the already referenced cadaveric data (T7 electrode) and it was scaled across the scalp so that large neural activity was found in frontal electrodes and small activity towards the back of the head, similar to the topographic distribution observed in \ac{CI} users when the reference electrode was the contralateral mastoid \citep[\autoref{fig:artifact_cadaver_assr_sim_rate}C \& \autoref{fig:artifact_cadaver_assr_900_sim}A;][]{mathewObjectiveAssessmentElectrode2017,mathewDevelopmentElectrophysiologicalBehavioural2018}.
Note that adding the simulated neural data to the already referenced cadaveric data had no effect for any of the analyses presented in this study, other than allowing us to produce a desire scalp distribution more easily.

As the focus of this work was to characterize the ability to separate electrical artefacts from stimulus-related neural responses, we do not report simulations of stimulus-unrelated noise, and it was assumed that poor electrodes, eye-blinks, or other endogenous sources have been already suppressed.
It was also assumed that the average neural response had a positive \ac{SNR}.
Unreported simulations including eye-blinks and non-stationary noise (i.e. negative \acp{SNR}) confirmed that the results of this study remain valid providing that the processing pipeline includes weighted average and \ac{DSS}.
Note, however, that cadaveric recordings were largely contaminated by both stimulus-related and stimulus-unrelated electrical noise due to the recording environment.


\subsection{Electrical artefacts at different stimulating electrode locations}
First, we investigated the extent to which topographic maps are indicative of artefact contamination. 
This was achieved by placing the \ac{CI} return electrode (MP1) at three different locations and recording the electrical artefacts at each of these locations.
Monopolar symmetric biphasic pulses with a long phase width (\SI{400}{\us} per phase, and \SI{7}{\us} interphase gap) were presented at a low rate of 35 \ac{pps}.
The return electrode (MP1) was placed on three different locations: 1) the promontori, 2) the posterior medial of the temporal muscle, and 3) near orbicularis oculi muscle (lateral edge of orbicularis oculi right eye).
As expected, the topgraphic maps changed with the location of the return electrode (\autoref{fig:artifact_position}), confirming that the use of the topographical distribution and the known location of the implanted \ac{CI} provide relevant information about the presence of residual artefacts.

\begin{figure}[ht]
  \centering
    \includegraphics[width=1\textwidth]{figure_2.eps}
    \caption{Topographic maps at different reference electrode (MP1) locations. 
    \textbf{A} On the promontori, \textbf{B}  posterior medial of the temporal muscle, and \textbf{C} near orbicularis oculi muscle.
    Topographic maps were obtained for two time points, at the middle of each pulse phase, shown by vertical lines alongside the waveforms.
    }
  \label{fig:artifact_position}  
\end{figure}

\subsection{Effectiveness of interpolation and spatial filtering in the removal of artefact in \acsp{ASSR}}
Here, we assess the extent to which artefact removal can be achieved via interpolation and \ac{DSS} in \acp{ASSR}.

To this end, we recorded artefacts produced by \SI{40}{\Hz} 100\% \ac{AMed} pulse trains (between 0 and 180 CU) using pulse rates between 100 and 902 \ac{pps}. 

First, we proceed by interpolating the electrical artefacts starting at two different time points (the interpolation length was fixed and equal to the pulse rate period). 
In the first case, interpolation was applied between points located at the onset of each electrical pulse---likely contaminated by strong electrical artefacts---and, in the second case, interpolation was applied between points located before the onset of the pulse (one eight of the respective pulse rate period), where we expected an optimal artefact cancellation.
In agreement with previous studies, interpolation was inefficient when the starting point was too close to the electrical pulse (\autoref{fig:artifact_cadaver_assr_sim_rate}A), but it was optimal when the starting point preceded the electrical pulse for pulse rates between 100 and 500 \ac{pps} for electrodes located contralaterally to the \ac{CI}, and in all electrodes for rates below 400 \ac{pps} (\autoref{fig:artifact_cadaver_assr_sim_rate}B; \citet{hofmann_electrically_2010, luke_assessing_2015, deprezCharacterizationCochlearImplant2017}).

To fully characterize the recovery of \acp{ASSR} from contaminated recordings, we simulated and added ``neural responses'' to the recorded artefacts.
This allowed us to quantify the effect of artefact removal on otherwise highly temporally correlated conditions (\autoref{fig:artifact_cadaver_assr_900_sim}A \& B).
\acp{ASSR} frequencies were identical to those delivered by the \ac{CI} and the phase was parametrically varied between \ang{0} and \ang{360} in steps of \ang{22.5}.

The results showed that interpolation works well, i.e. with minimal distortions, for pulse rates below 400 \ac{pps} across all recording electrodes (cf. Figures \ref{fig:artifact_cadaver_assr_sim_rate}C \& D). 
As the pulse rate increased from and above 400 \ac{pps}, artefacts started dominating the recordings obstructing the detection of the neural response.
Removing residual artefact components via \ac{DSS} allowed the recovery of the \ac{ASSR} across all pulse rates (\autoref{fig:artifact_cadaver_assr_sim_rate}E \& \autoref{fig:artifact_cadaver_assr_900_sim}C).
Only a minor residual component was observed at 400 \ac{pps} on the right side and it was caused by the similarity between neural and artefact amplitudes, which made their separation difficult.

\begin{figure}[ht]
  \centering
    \includegraphics[width=0.8\textwidth]{figure_3.eps}
    \caption{Topographic maps for \ac{ASSR} amplitudes at different pulse rates and interpolation time points. 
    \textbf{A} Electrical artefacts obtained by interpolating between the onset of each electrical pulse (strong artefact contamination), and \textbf{B} interpolating between points located one eight of the pulse rate period, before the pulse onset (minimum artefact contamination).
    \textbf{C} Topographic map of simulated \ac{ASSR}; \textbf{D} topographic map of contaminated response (\textbf{B} + \textbf{C}); and \textbf{E}, topographic maps of recovered neural response.
    The amplitude of the \SI{40}{\Hz} frequency component at each recording electrode is colour coded and indicated by the colorbar in each panel.
    Note that the maximum value shown in the colour scales was limited to facilitate visualisation across conditions, however, residual artefacts exceeded \SI{24}{\uV} in many cases.
    }
  \label{fig:artifact_cadaver_assr_sim_rate}
\end{figure}

\begin{figure}[ht]
  \centering
    \includegraphics[width=1\textwidth]{figure_4.eps}
    \caption{Topographic maps for \ac{ASSR} at 902 \ac{pps}. 
    \textbf{A} Simulated neural response, \textbf{B} recorded electrical artefact plus simulated neural response, and \textbf{C} recovered neural response.
    Topographic maps were obtained for the \ac{ASSR} frequency response (\SI{40}{\Hz}).
    The response amplitude at each recording electrode is colour coded and indicated by the colorbar in each panel.
    }
  \label{fig:artifact_cadaver_assr_900_sim}
\end{figure}

To further investigate the relative effect of the \ac{ASSR} phase on the recovered response at 902 \ac{pps} via interpolation and \ac{DSS}, a total of 16 different starting phases, equally separated in steps of \SI{22.5}{\degree}, were simulated.
Interpolation between consecutive pulses started at one eight of the pulse rate period, before the onset of each pulse.

The effect of the electrical artefact (\autoref{fig:artifact_cadaver_assr_sim_gfp_phase_amp}A, Artefact panel) on the target neural response (\autoref{fig:artifact_cadaver_assr_sim_gfp_phase_amp}A, Neural panel) resulted in a distorted amplitude and phase in which the electrical artefact ``drags'' the neural response towards its direction (\autoref{fig:artifact_cadaver_assr_sim_gfp_phase_amp}A, Artefact + Neural panel).
By removing the \ac{DSS} component with the largest energy on the side of the \ac{CI} device, the amplitude of the recovered \ac{ASSR} was reliably for many of the simulated neural phases across recording electrodes (\autoref{fig:artifact_cadaver_assr_sim_gfp_phase_amp}B). 
However, the phase and amplitude of the recovered responses were distorted.
For some specific neural phases, the recovered amplitudes were smaller and their phases were biased towards directions orthogonal to the artefact (\autoref{fig:artifact_cadaver_assr_sim_gfp_phase_amp}A, Recovered panel, B, \& D).
The estimated \ac{GFP} to each simulated condition (\autoref{fig:artifact_cadaver_assr_sim_gfp_phase_amp}C) indicated that the average difference between the neural (\SI{-16.5}{\dB} $\pm$ \SI{0.03}{\dB}) and the recovered \ac{GFP} (\SI{-21.3}{\dB} $\pm$ \SI{4.40}{\dB}) was \SI{4.8}{\dB}.

These results demonstrate that \acp{ASSR} can be recovered from highly contaminated recordings at low pulse rates via interpolation and at high pulse rates via interpolation and \ac{DSS} artefact removal.
However, the amplitude may result suppressed and the phase biased when \ac{DSS} is applied, depending on the specific relationship between the neural phase and the artefact phase.
It should be noted that the recovered topographic map was similar to that of the neural source across all conditions and, therefore, it can be used as an indication for the presence of a genuine neural response.
    
\begin{figure}[ht]
  \centering
    \includegraphics[width=1\textwidth]{figure_5.eps}
    \caption{\textbf{A} Amplitude and phase of the \SI{40}{\Hz} \acp{ASSR} at Cz. 
    Each panel shows the amplitude and phase of: artefact only,  target (neural), artefact plus neural, and recovered \acp{ASSR}, respectively.
    The different phases of the neural source are colour coded.
    \textbf{B} \ac{ASSR} amplitudes for central and frontal recording electrodes on the left (L), middle (M), and right (R) side of the head.
    \textbf{C} \ac{GFP}  for all simulated \acp{ASSR}.
    Target (neural), recovered, artefact only, and artefact plus neural data are colour coded.
    \textbf{D} Target (neural) and recovered phase (in degrees) for simulated \acp{ASSR} at Cz.
    }
  \label{fig:artifact_cadaver_assr_sim_gfp_phase_amp}
\end{figure}

\subsection{Effectiveness of interpolation and spatial filtering in the removal of artefacts caused by \acs{AM} frequency and electrode alternations}

To fully characterize the limitations of our artefact rejection method, we recorded the electrical artefact from the cadaveric specimen using the \ac{AM} frequency alternating paradigm.
In this paradigm, two \ac{AM} frequencies periodically alternate evoking either an \ac{ACC} response when this alternation occurs at a low rate (e.g. \SI{0.5}{\Hz}) or an steady-state \ac{AC-FR} when this alternation is delivered at a higher rate (e.g. \SI{7}{\Hz}).
In addition to these cortical responses, \acp{ASSR} to each \ac{AM} frequency are also evoked \citep{undurragaNeuralEncodingSpectroTemporal2020}.
Here, the pulse train was presented at 902 \ac{pps} and the \ac{AM} frequencies (\SI{20}{\Hz} and \SI{40}{\Hz}) were presented at an alternating rate of \SI{1}{\Hz} on the \ac{CI} electrode 16.
As in the previous section, we simulated and added  ``neural responses'' both \ac{ACC} and \acp{ASSR} to the recorded data.
A template \ac{ACC} response was imposed after each \ac{AM} transition, each generating an N1-P2 complex (referred as to cN1-cP2 when generated by the second \ac{AM}). 
The maximum N1-P2 amplitude was set to \SI{4}{\uV} across the scalp and the topographic distribution was identical to that used in the previous section.
To assess the representation of relative neural contributions, the \ac{ACC} amplitudes to each \ac{AM} differed by half (\autoref{fig:artifact_cadaver_am_acc_assr_sim}A).
We also simulated \acp{ASSR} to each \ac{AM} frequency, both having the same amplitude (\autoref{fig:artifact_cadaver_am_acc_assr_sim}A \& D). 

As in the previous section, we investigated the relative effect of interpolation and \ac{ASSR} phase on the recovered response, a total of 16 different neural phases were simulated equally separated in steps of \SI{22.5}{\degree}, and 8 different equally spaced starting interpolation points (between zero and half the pulse rate period, before the onset of each pulse), yielding a total of 128 different simulations.
The reliability of the recovered \ac{ACC} responses was excellent across all simulations (cf. Figures \ref{fig:artifact_cadaver_am_acc_assr_sim}A-F).
The difference between neural and recovered amplitudes or \ac{GFP} (\autoref{fig:artifact_cadaver_am_acc_assr_amp_gpf_sim}A \& B) was small.
The \ac{GFP} for the neural responses, i.e. N1-P2 and cN1-cP2, was \SI{3.04}{\dB} $\pm$ \SI{0.70}{\dB} and \SI{-0.89}{\dB} $\pm$ \SI{0.20}{\dB}, respectively (\SI{3.94}{\dB} difference), whilst the recovered \ac{GFP} at N1-P2 and cN1-cP2 was \SI{2.68}{\dB} $\pm$ \SI{0.46}{\dB} and \SI{-2.25}{\dB} $\pm$ \SI{0.95}{\dB}, respectively (\SI{4.93}{\dB} difference).
This resulted in relative differences between neural and recovered response of $\approx$ \SI{1}{\dB} and confirmed the reliability of our artefact removal method for \ac{ACC} responses  in \ac{CI} listeners \citep{mathewObjectiveAssessmentElectrode2017,mathewDevelopmentElectrophysiologicalBehavioural2018,undurragaNeuralEncodingSpectroTemporal2020}.

\begin{figure}[ht]
  \centering
    \includegraphics[width=1\textwidth]{figure_6.eps}
    \caption{Topographic maps for \ac{AM} frequency alternating simulations. 
    \textbf{A} Target neural response, \textbf{B} artefact plus neural response, and \textbf{C} recovered neural response.
    Topographic maps were obtained for the time points shown by vertical lines alongside the waveforms.
    \textbf{D}, \textbf{E}, and \textbf{F} same as before but in the frequency-domain.
    }
  \label{fig:artifact_cadaver_am_acc_assr_sim}
\end{figure}


\begin{figure}[ht]
  \centering
    \includegraphics[width=1\textwidth]{figure_7.eps}
    \caption{Amplitude and \ac{GFP} across all simulated conditions.
    \textbf{A} \ac{ACC} amplitudes for the first (N1-P2) and second (cN1-cP2) simulated responses for central and frontal recording electrodes on the left (L), middle (M), and right (R) side of the head.
    \textbf{B} \ac{GFP} for the first (N1-P2) and second (cN1-cP2) simulated \ac{ACC} responses.
    Target (neural), recovered, artefact only, and artefact plus neural data are colour coded.
    }
  \label{fig:artifact_cadaver_am_acc_assr_amp_gpf_sim}  
\end{figure}

Next, we investigated the extent to which \acp{ASSR} to each \ac{AM} embedded on the \ac{ACC} response could be reliably recovered.
This is illustrated in \autoref{fig:artifact_cadaver_acc_am_assr_phase}, where both the amplitude and the phase of the response to each \ac{AM} frequency are shown at Cz.
At \SI{20}{\Hz} (\autoref{fig:artifact_cadaver_acc_am_assr_phase}A), the electrical artefact (Artefact panel) was stronger than at \SI{40}{\Hz} (\autoref{fig:artifact_cadaver_acc_am_assr_phase}B). 
As in the previous section, it can be observed how the electrical artefact drags the neural response (Neural panel) towards its direction, distorting the phase and amplitude of the neural response (Arefact + Neural panel).
By interpolating and removing the largest \ac{DSS} components on the side of the \ac{CI}, the amplitude of the recovered \SI{20}{\Hz} \ac{ASSR} was reliably recovered for many of the simulated neural phases across recording electrodes (\autoref{fig:artifact_cadaver_acc_am_assr_gfp_phase}A). 
However, the phase of the recovered responses was distorted and had a direction orthogonal to the artefact (\autoref{fig:artifact_cadaver_acc_am_assr_phase}A and \autoref{fig:artifact_cadaver_acc_am_assr_gfp_phase}C).
At \SI{40}{\Hz}, both amplitude and phase (\autoref{fig:artifact_cadaver_acc_am_assr_gfp_phase}A \& C) of the \ac{ASSR} were reliably recovered across most conditions.
Slight differences were only observed when the phase of the neural response was in the direction of the electrical artefact (\autoref{fig:artifact_cadaver_acc_am_assr_phase}B \& \autoref{fig:artifact_cadaver_acc_am_assr_gfp_phase}A). 

The estimated \ac{GFP} to each simulated condition (\autoref{fig:artifact_cadaver_acc_am_assr_gfp_phase}B) indicated that at \SI{20}{\Hz},
the average difference between the neural (\SI{-23.3}{\dB} $\pm$ \SI{0.42}{\dB}) and the recovered \ac{GFP} (\SI{-28.8}{\dB} $\pm$ \SI{5.76}{\dB}) was \SI{5.5}{\dB}, whilst at \SI{40}{\Hz}, the average difference between the neural (\SI{-23.2}{\dB} $\pm$ \SI{0.18}{\dB}) and the recovered \ac{GFP} (\SI{-26.2}{\dB} $\pm$ \SI{2.75}{\dB}) was \SI{3.0}{\dB}.

\begin{figure}[ht]
  \centering
    \includegraphics[width=1\textwidth]{figure_8.eps}
    \caption{Amplitude and phase of \acp{ASSR} to each \ac{AM} frequency at Cz. 
    \textbf{A} for 20 and \textbf{B} fro \SI{40}{\Hz}. 
    Each column corresponds to a different starting interpolation point (as a fraction of the pulse rate period).
    Each row shows the amplitude and phase of artefact only,  target (neural), artefact plus neural, and recovered \ac{ASSR}, respectively.
    The different phases of the neural source are colour coded.
    }
  \label{fig:artifact_cadaver_acc_am_assr_phase}  
\end{figure}


\begin{figure}[ht]
  \centering
    \includegraphics[width=1\textwidth]{figure_9.eps}
    \caption{
    \textbf{A} Amplitudes across all frontal and central electrodes for target (neural), and recovered response.
    \textbf{B} \ac{GFP} across all simulated conditions.
    Individual points correspond to different interpolation starting points and different neural phases.
    Target (neural), recovered response, artefact only, and artefact plus neural data are colour coded.
    \textbf{C} Target (neural) and recovered phase (in degrees) for simulated \acp{ASSR} to each \ac{AM} frequency (indicated above each panel) at Cz. 
    Individual points correspond to different interpolation starting points.
    }
  \label{fig:artifact_cadaver_acc_am_assr_gfp_phase}  
\end{figure}

As with the alternating \ac{AM} frequency paradigm, we also evaluated the ability to extract \ac{ACC} responses from artefact recordings to electrode changes at 902 \ac{pps}. 
The results were identical, \ac{ACC} responses were reliably recovered in all conditions.

These results demonstrate that interpolation and \ac{DSS} artefact removal allow for successfully recovery of \ac{ACC} and \acp{ASSR}.
However, \ac{ASSR} amplitude and phase may result distorted (smaller amplitudes and biased phases) as a result of the strong temporal correlation between the artefact and neural waveforms.

\subsection{Effectiveness of interpolation and spatial filtering to recover \acs{AC-FR}}

Finally, we investigated the ability to recover \acp{AC-FR} from contaminated recordings (see \citet{undurragaNeuralEncodingSpectroTemporal2020} for details).
Because we were unable to observe electrical artifacts related to the alternating rate for either electrode or \ac{AM} frequency recordings in the cadaveric head, we recreated a highly contaminated \ac{AC-FR} scenario using the data of the alternating \ac{AM} frequency paradigm (20 and \SI{40}{\Hz} \ac{AM} frequencies alternating at \SI{1}{\Hz}; 902 \ac{pps}). 
Considering that potential residual artefacts (e.g. DC current caused be electrode changes, or accumulation of charge from one \ac{AM} to another) should result in periodicities that are half the alternating rate, we simulated neural signals oscillating at twice the rate of the recorded \ac{AM} frequency artefacts, i.e. we recreated a transposed version of the \acp{AC-FR} paradigm with neural sources oscillating at 40 and \SI{80}{\Hz} (\autoref{fig:artifact_cadaver_ac_fr_sim}A). 
As in the previous sections, we added the simulated steady-state neural data to the contaminated recordings (\autoref{fig:artifact_cadaver_ac_fr_sim}B).
A total of four different interpolation points (between zero and one eight of the pulse rate period, before each pulse onset) and 16 different neural phases were simulated (64 different simulations).

The results demonstrated that we were able to recover \acp{AC-FR} in all conditions (\autoref{fig:artifact_cadaver_ac_fr_sim}C).
Both phase and amplitudes were similar to that of the target neural source (\autoref{fig:artifact_cadaver_ac_fr_summary}A-E).

\begin{figure}[ht]
  \centering
    \includegraphics[width=1\textwidth]{figure_10.eps}
    \caption{Topographic maps for \ac{AC-FR} simulations at 902 \ac{pps}. 
    \textbf{A} Target neural response, \textbf{B} artefact plus neural response, and \textbf{C} recovered neural response.
    The amplitude is colour coded (in \si{\uV}).
    Note that comodulations around the target frequencies are caused by the beating of each frequency (\SI{1}{Hz}) within the analysis window used to compute the frequency-domain response ($\approx$ 4 seconds).
    }
  \label{fig:artifact_cadaver_ac_fr_sim}
\end{figure}

The estimated \ac{GFP} to each simulated condition (\autoref{fig:artifact_cadaver_ac_fr_summary}D) indicated that at \SI{40}{\Hz},
the average difference between the neural (\SI{-22.3}{\dB} $\pm$ \SI{0.005}{\dB}) and the recovered \ac{GFP} (\SI{-19.6}{\dB} $\pm$ \SI{1.68}{\dB}) was \SI{-2.7}{\dB}, whilst at \SI{80}{\Hz}, the average difference between the neural (\SI{-22.5}{\dB} $\pm$ \SI{0.005}{\dB}) and the recovered \ac{GFP} (\SI{-21.0}{\dB} $\pm$ \SI{1.22}{\dB}) was \SI{-1.5}{\dB}.

\begin{figure}[ht]
  \centering
    \includegraphics[width=1\textwidth]{figure_11.eps}
    \caption{\textbf{A} and \textbf{B} Amplitude and phase of \SI{40}{\Hz} and \SI{80}{\Hz} \acp{AC-FR} at Cz, respectively. 
    Each row shows the amplitude and phase of: artefact only,  target (neural), artefact plus neural, and recovered \acp{ASSR}, respectively.
    The different phases of the neural source are colour coded.
    \textbf{C} \ac{ASSR} amplitudes for central and frontal recording electrodes on the left (L), middle (M), and right (R) side of the head.
    \textbf{D} \ac{GFP}  for all simulated \acp{ASSR}.
    Target (neural), recovered, artefact only, and artefact plus neural data are colour coded.
    \textbf{E} Target (neural) and recovered phase (in degrees) for simulated \acp{ASSR} at Cz.
    }
  \label{fig:artifact_cadaver_ac_fr_summary}
\end{figure}

We also explored the ability to separate DC currents by means of a periodic squared pulse train as a ``neural'' source.
The results were identical, and we could always recover amplitude and phase reliably. 
Our results demonstrate that \ac{AC-FR} amplitude and phase can be recovered with minimal distortions.
Deviations were observed only on the side of the \ac{CI} (\autoref{fig:artifact_cadaver_ac_fr_summary}C), but these occurred when the phase of the artefact was similar to that of the neural response, an unlikely realistic expectation, since neural responses occur at a different timing than electrical artefacts, i.e. they have a different phase.
Nevertheless, researchers should be aware that this may still be possible and should consider the extent to which the phase of the residual artefact overlaps with those reported in similar studies in \ac{NH} listeners.


\subsection{Artefact removal in \acs{CI} listeners}
After assessing and validating the artefact removal method in the cadaveric specimen, we obtained recordings and removed electrical artefact from alive human \ac{CI} users.
The processing pipeline compromised the same steps described in this study, but included two additional steps: the removal of bad electrodes (usually electrodes with voltage offsets greater than \SI{40}{\mV} or strong DC components), and eye-blink artefacts suppression using a template matching method \citep{valderramaAutomaticAlgorithmBlinkartifact2018}. 
Participant details and specific stimulation parameters can be found in the companion publication \citep{undurragaNeuralEncodingSpectroTemporal2020}.

\subsubsection{Transient \ac{ACC} responses to \ac{AM} alternation}

To illustrate the use of interpolation at low pulse rates, figures \ref{fig:ci_low_pps_artifact_blanking_and_eacc}A \& B show the application of interpolation and the successfully removal of the electrical artefact whilst keeping the overall envelope of the \ac{EEG} recording. 
Transient \ac{ACC} responses (\autoref{fig:ci_low_pps_artifact_blanking_and_eacc}C \& D) evoked by alternating the \ac{AM} frequency imposed to a low pulse rate train (126 \ac{pps})  between 20 and \SI{35}{\Hz} at a rate of  \SI{0.5}{\Hz} were clearly observed, demonstrating a typical P1-N1-P2 morphology.

\begin{figure}[ht]
  \centering
  \includegraphics[width=1\textwidth]{figure_12.eps}
  \caption{Artefact rejection via interpolation from subject S3. 
  \textbf{A} Original recording in blue, interpolation points in red, and resulting waveform in orange.
  Two different time scales are shown in \textbf{A} and \textbf{B}.
  Example transient \ac{ACC} responses to \ac{AM} frequency changes imposed on a 126 \ac{pps} \ac{QPC} pulse train presented on electrode 16 to full (100\%) modulated \textbf{C}, and halfway (50\%) modulated \textbf{D}. 
  The respective P1-N1-P2 peaks are shown by the vertical lines. 
  The topographic map of each peak is shown on top where the amplitude is colour coded (in \si{\uV}).
  }
  \label{fig:ci_low_pps_artifact_blanking_and_eacc}  
\end{figure}


\subsubsection{Artefact cancellation to electrode and \acs{AM} frequency alternations at near-speech rates \ac{CI} listeners}
In this section, we provide real examples of artefact removal via interpolation and \ac{DSS} at near-speech alternating rate using either the electrode (\SI{6.1}{\Hz}; \autoref{fig:el_disc_artifact_example}) or the \ac{AM} frequency paradigm (\SI{6.9}{\Hz}; \autoref{fig:am_disc_artifact_example}). 

For the electrode paradigm, obtained at a pulse rate of 827 \ac{pps}, the spectrum of the contaminated response (\autoref{fig:el_disc_artifact_example}A) shows multiple frequency components below and above the alternating rate, with a clear topographic bias towards the \ac{CI} side (right ear) for the \SI{3.05}{\Hz} frequency component.
The artefact free response (\autoref{fig:el_disc_artifact_example}B), was obtained by removing the first two components (\autoref{fig:el_disc_artifact_example}C) and it is observed that the response to the alternating rate is clearly preserved, whilst the \SI{3.05}{\Hz} component, caused by DC artefact from the alternation between electrodes (\autoref{fig:el_disc_artifact_example}D), was successfully removed.

Similarly, we removed the electrical artefact recorded when the \ac{AM} frequencies ($\approx$ 20 and \SI{35}{\Hz}) alternated at \SI{6.9}{\Hz} using high pulse rate trains (801 \ac{pps}).
The \ac{CI} related artefacts (\autoref{fig:am_disc_artifact_example}A) were spatially biased towards the side of the \ac{CI} (left ear), whilst the artefact free response (\autoref{fig:am_disc_artifact_example}B), showed the expected topographic distribution.
Note that neither for the electrode nor the \ac{AM} paradigm, the response amplitude at the alternating rate was affected by our method, in line with the results of the simulations.
Importantly, the topographic maps of the recovered responses showed a distribution which is consistent with that of a neural source and similar to that of the \ac{ACC} using low alternating rates (\autoref{fig:ci_low_pps_artifact_blanking_and_eacc}).

\begin{figure}[ht]
  \centering
    \includegraphics[width=1\textwidth]{figure_13.eps}
    \caption{Removal of electrical artefacts caused by electrodes 16 and 17 alternating at a high rate (\SI{6.1}{\Hz}) using 827 \ac{pps} pulse trains in subject S2. 
    \textbf{A} Shows the original waveform, and \textbf{B} the recovered response after removing the first two \ac{DSS} components shown in \textbf{C}.
    Topographic maps show the amplitude of each frequency component indicated by the triangular markers (in \si{\uV}).
    \textbf{D} Illustrates the projection of first \ac{DSS} component on the sensor space. 
    Topographic maps at the beginning and the end of the waveform show clearly that this component is caused by the \ac{CI} (located on the right ear).  
    }
  \label{fig:el_disc_artifact_example}  
\end{figure}


\begin{figure}[ht]
  \centering
    \includegraphics[width=0.66\textwidth]{figure_14.eps}
    \caption{Removal of electrical artefacts caused by \ac{AM} frequencies alternating at a high rate (\SI{6.9}{\Hz}) on electrode 16 using 801 \ac{pps} pulse trains in subject S3. 
    \textbf{A} Shows the original waveform, and \textbf{B} the recovered response after removing the first \ac{DSS} components where clear \acp{ASSR} to each \ac{AM} frequency (\SI{20.9}{\Hz} and \SI{34.8}{\Hz}) are observed.
    Topographic maps show the amplitude of each frequency component indicated by the triangular markers (in \si{\uV}).  
    }
  \label{fig:am_disc_artifact_example}  
\end{figure}

A complete set of measurements in \ac{CI} listeners applying the methods described in this article, and using several stimulation paradigms (\ac{ACC}, \acp{ASSR}, and \acp{AC-FR}) can be found in the associated research article \citep{undurragaNeuralEncodingSpectroTemporal2020}.

\subsection{Summary and conclusions}

The results, where realistic artefacts were obtained from an implanted human head and alive \ac{CI} listeners, provide strong evidence that combining interpolation and \ac{DSS} can significantly reduce \ac{CI} artefacts. 
\ac{ACC} and \acp{AC-FR} could always be recovered at high (via interpolation and \ac{DSS}) or low (via interpolation) pulse rates, whilst \acp{ASSR} could be reliably recovered at low pulse rates (via interpolation). 
At high pulse rates, the recovered \ac{ASSR} (via interpolation and \ac{DSS}) had either similar or smaller amplitudes than the neural source.
The results also demonstrated that, regardless amplitude-phase distortions, topographic maps are well preserved. 
Thus, topographic maps provide valuable information to assess the nature of the recovered response.
We also found that \ac{ASSR} amplitude and phase should be carefully assessed. 
For example, if the phase of the recovered response were orthogonal to that of the contaminated response, this would suggest that the phase and amplitude have been distorted.
Conversely, if the phase of the recovered response is not orthogonal to that of the contaminated response, the phase may have been properly recovered, but the amplitude could be smaller than that of the neural source.
However, it is very unlikely to expect that the neural response will have the same phase than the electrical artefact due to implicit neural delays associated to a neural response. 
In either case, our results indicate that the presence of the \ac{ASSR} (after artefact removal) is indicative of a true neural response, whilst the lack of it does not proof its absence.

\subsection*{Acknowledgements}
The authors thank Simone de Rijk for implanting the human head and assistance during the artefact assessment.
Author Deborah Vickers is the recipient and supported by a Medical Research Council Senior Fellowship (MR/2002537/1), author Manohar Bance is supported by Evelyn Trust Cambridge (18/09), and authors Jaime Undurraga, Lindsey Van Yper, and David McAlpine are recipients and supported by a grant from the Australian Research Council (FL160100108).
